# Supplementary material for: Three new species of the spider genus Luzonacera Li & Li, 2017 from Philippines (Araneae, Psilodercidae)
Source: Zookeys. 2019 Feb 4;(822):17–31. doi: 10.3897/zookeys.822.30927 (PMC6370752; doi:10.3897/zookeys.822.30927)
Supplement: XML Treatment for Luzonacera [file zookeys.822.30927-treatment1.xml]

<!DOCTYPE tp:taxon-treatment
  PUBLIC "-//TaxonX//DTD Taxonomic Treatment Publishing DTD v0 20100105//EN" "tax-treatment-NSO.dtd">
<tp:taxon-treatment xmlns:tp="http://www.plazi.org/taxpub"><tp:treatment-meta><kwd-group><label>Taxon classification</label><kwd><named-content xmlns:xlink="http://www.w3.org/1999/xlink" content-type="kingdom">Animalia</named-content></kwd><kwd><named-content xmlns:xlink="http://www.w3.org/1999/xlink" content-type="order">Araneae</named-content></kwd><kwd><named-content xmlns:xlink="http://www.w3.org/1999/xlink" content-type="family">Ochyroceratidae</named-content></kwd></kwd-group><mixed-citation publication-type="journal"><person-group><name><surname>Chang</surname><given-names>Wan-Jin</given-names></name><name><surname>Li</surname><given-names>Fengyuan</given-names></name><name><surname>Li</surname><given-names>Shuqiang</given-names></name></person-group><article-title>Three new species of the spider genus <italic><tp:taxon-name><tp:taxon-name-part taxon-name-part-type="genus" reg="Luzonacera">Luzonacera</tp:taxon-name-part></tp:taxon-name></italic> Li &amp; Li, 2017 from Philippines (<tp:taxon-name><tp:taxon-name-part taxon-name-part-type="order">Araneae</tp:taxon-name-part></tp:taxon-name>, <tp:taxon-name><tp:taxon-name-part taxon-name-part-type="order">Psilodercidae</tp:taxon-name-part></tp:taxon-name>)</article-title><source>Zookeys</source><day>4</day><month>2</month><year>2019</year><volume>2019</volume><issue>822</issue><fpage>17</fpage><lpage>31</lpage><pub-id pub-id-type="doi">10.3897/zookeys.822.30927</pub-id></mixed-citation></tp:treatment-meta><tp:nomenclature><label>Genus</label><tp:taxon-name>
              <tp:taxon-name-part taxon-name-part-type="genus" reg="Luzonacera">Luzonacera</tp:taxon-name-part>
            </tp:taxon-name><tp:taxon-authority>Li &amp; Li, 2017</tp:taxon-authority></tp:nomenclature><tp:treatment-sec sec-type="type species" id="SECID0EYIAC"><title>Type species.</title><p><italic><tp:taxon-name><tp:taxon-name-part taxon-name-part-type="genus" reg="Luzonacera">Luzonacera</tp:taxon-name-part><tp:taxon-name-part taxon-name-part-type="species" reg="chang">chang</tp:taxon-name-part></tp:taxon-name></italic> Li &amp; Li, 2017</p></tp:treatment-sec><tp:treatment-sec sec-type="Emended diagnosis" id="SECID0EJJAC"><title>Emended diagnosis.</title><p><italic><tp:taxon-name><tp:taxon-name-part taxon-name-part-type="genus" reg="Luzonacera">Luzonacera</tp:taxon-name-part></tp:taxon-name></italic> resembles <italic><tp:taxon-name><tp:taxon-name-part taxon-name-part-type="genus" reg="Althepus">Althepus</tp:taxon-name-part></tp:taxon-name></italic> Thorell, 1898 and <italic><tp:taxon-name><tp:taxon-name-part taxon-name-part-type="genus" reg="Leclercera">Leclercera</tp:taxon-name-part></tp:taxon-name></italic> Deeleman-Reinhold, 1995. However, <italic><tp:taxon-name><tp:taxon-name-part taxon-name-part-type="genus" reg="Luzonacera">Luzonacera</tp:taxon-name-part></tp:taxon-name></italic> can be differentiated by the combination of the following characteristics: 1) absence of a conductor (versus presence of a conductor in both <italic><tp:taxon-name><tp:taxon-name-part taxon-name-part-type="genus" reg="Althepus">Althepus</tp:taxon-name-part></tp:taxon-name></italic> and <italic><tp:taxon-name><tp:taxon-name-part taxon-name-part-type="genus" reg="Leclercera">Leclercera</tp:taxon-name-part></tp:taxon-name></italic>); 2) absence of a retrolateral protrusion on the tibia or cymbium of the male palp (versus presence of a retrolateral protrusion on the tibia or cymbium of the male palp in <italic><tp:taxon-name><tp:taxon-name-part taxon-name-part-type="genus" reg="Althepus">Althepus</tp:taxon-name-part></tp:taxon-name></italic> and <italic><tp:taxon-name><tp:taxon-name-part taxon-name-part-type="genus" reg="Leclercera">Leclercera</tp:taxon-name-part></tp:taxon-name></italic>); 3) remarkably inflated tibia of the male palp; 4) pyriform bulb with spirally extended embolus; and 5) two pairs of spermathecae, the lateral spermathecae with longer stalks than the medial spermathecae.</p></tp:treatment-sec><tp:treatment-sec sec-type="Composition" id="SECID0EHLAC"><title>Composition.</title><p><italic><tp:taxon-name><tp:taxon-name-part taxon-name-part-type="genus" reg="Luzonacera">L.</tp:taxon-name-part><tp:taxon-name-part taxon-name-part-type="species" reg="chang">chang</tp:taxon-name-part></tp:taxon-name></italic> Li &amp; Li, 2017 (the type species), <italic><tp:taxon-name><tp:taxon-name-part taxon-name-part-type="genus" reg="Luzonacera">L.</tp:taxon-name-part><tp:taxon-name-part taxon-name-part-type="species" reg="duan">duan</tp:taxon-name-part></tp:taxon-name></italic> Li &amp; Li, 2017, <italic><tp:taxon-name><tp:taxon-name-part taxon-name-part-type="genus" reg="Luzonacera">L.</tp:taxon-name-part><tp:taxon-name-part taxon-name-part-type="species" reg="francescoballarini">francescoballarini</tp:taxon-name-part></tp:taxon-name></italic> sp. n., <italic><tp:taxon-name><tp:taxon-name-part taxon-name-part-type="genus" reg="Luzonacera">L.</tp:taxon-name-part><tp:taxon-name-part taxon-name-part-type="species" reg="lattuensis">lattuensis</tp:taxon-name-part></tp:taxon-name></italic> sp. n. and <italic><tp:taxon-name><tp:taxon-name-part taxon-name-part-type="genus" reg="Luzonacera">L.</tp:taxon-name-part><tp:taxon-name-part taxon-name-part-type="species" reg="peterjaegeri">peterjaegeri</tp:taxon-name-part></tp:taxon-name></italic> sp. n.</p></tp:treatment-sec><tp:treatment-sec sec-type="distribution" id="SECID0EENAC"><title>Distribution.</title><p>Philippines.</p></tp:treatment-sec></tp:taxon-treatment>
