# Supplementary material for: Three new species of the spider genus Luzonacera Li & Li, 2017 from Philippines (Araneae, Psilodercidae)
Source: Zookeys. 2019 Feb 4;(822):17–31. doi: 10.3897/zookeys.822.30927 (PMC6370752; doi:10.3897/zookeys.822.30927)
Supplement: XML Treatment for Luzonacera francescoballarini [file zookeys.822.30927-treatment2.xml]

<!DOCTYPE tp:taxon-treatment
  PUBLIC "-//TaxonX//DTD Taxonomic Treatment Publishing DTD v0 20100105//EN" "tax-treatment-NSO.dtd">
<tp:taxon-treatment xmlns:tp="http://www.plazi.org/taxpub"><tp:treatment-meta><kwd-group><label>Taxon classification</label><kwd><named-content xmlns:xlink="http://www.w3.org/1999/xlink" content-type="kingdom">Animalia</named-content></kwd><kwd><named-content xmlns:xlink="http://www.w3.org/1999/xlink" content-type="order">Araneae</named-content></kwd><kwd><named-content xmlns:xlink="http://www.w3.org/1999/xlink" content-type="family">Ochyroceratidae</named-content></kwd></kwd-group><mixed-citation publication-type="journal"><person-group><name><surname>Chang</surname><given-names>Wan-Jin</given-names></name><name><surname>Li</surname><given-names>Fengyuan</given-names></name><name><surname>Li</surname><given-names>Shuqiang</given-names></name></person-group><article-title>Three new species of the spider genus <italic><tp:taxon-name><tp:taxon-name-part taxon-name-part-type="genus" reg="Luzonacera">Luzonacera</tp:taxon-name-part></tp:taxon-name></italic> Li &amp; Li, 2017 from Philippines (<tp:taxon-name><tp:taxon-name-part taxon-name-part-type="order">Araneae</tp:taxon-name-part></tp:taxon-name>, <tp:taxon-name><tp:taxon-name-part taxon-name-part-type="order">Psilodercidae</tp:taxon-name-part></tp:taxon-name>)</article-title><source>Zookeys</source><day>4</day><month>2</month><year>2019</year><volume>2019</volume><issue>822</issue><fpage>17</fpage><lpage>31</lpage><pub-id pub-id-type="doi">10.3897/zookeys.822.30927</pub-id></mixed-citation></tp:treatment-meta><tp:nomenclature><tp:taxon-name>
                <tp:taxon-name-part taxon-name-part-type="genus" reg="Luzonacera">Luzonacera</tp:taxon-name-part>
                <tp:taxon-name-part taxon-name-part-type="species" reg="francescoballarini">francescoballarini</tp:taxon-name-part>
                <object-id xmlns:xlink="http://www.w3.org/1999/xlink" content-type="zoobank" xlink:type="simple">http://zoobank.org/EEE59EF0-7FF6-4F7D-BB5E-6FE76729FB76</object-id>
              </tp:taxon-name><tp:taxon-authority>Li &amp; Li</tp:taxon-authority><tp:taxon-status xmlns:xlink="http://www.w3.org/1999/xlink" xlink:type="simple">sp. n.</tp:taxon-status><xref ref-type="fig" rid="F3">Figs 3</xref><xref ref-type="fig" rid="F4">, 4</xref><xref ref-type="fig" rid="F9">, 9</xref><xref ref-type="fig" rid="F10">, 10</xref></tp:nomenclature><tp:treatment-sec sec-type="Types" id="SECID0EDQAE"><title>Types.</title><p><bold>Holotype</bold>: ♂ (IZCAS), Philippines, Luzon Island, Bulacan Province, San Miguel City, near Biak-Na-Bato National Park, Bayukbok Cave, <named-content xmlns:xlink="http://www.w3.org/1999/xlink" content-type="dwc:verbatimCoordinates" xlink:type="simple"><named-content content-type="geo-json" specific-use="{&#34;type&#34;:&#34;Point&#34;,&#34;coordinates&#34;:[121.084528,15.168167]}" id="NCID0EOQAE" xlink:type="simple">15°10'5.4"N, 121°5'4.3"E</named-content></named-content>, 125 m, 21.V.2015, F. Ballarin and Y. Li. <bold>Paratypes</bold>: 1♂, 1♀ (IZCAS), same data as holotype.</p></tp:treatment-sec><tp:treatment-sec sec-type="etymology" id="SECID0EVQAE"><title>Etymology.</title><p>The species is named after Francesco Ballarin, who collected the type series; name in genitive case.</p></tp:treatment-sec><tp:treatment-sec sec-type="diagnosis" id="SECID0E1QAE"><title>Diagnosis.</title><p><italic><tp:taxon-name><tp:taxon-name-part taxon-name-part-type="genus" reg="Luzonacera">Luzonacera</tp:taxon-name-part><tp:taxon-name-part taxon-name-part-type="species" reg="francescoballarini">francescoballarini</tp:taxon-name-part></tp:taxon-name></italic> sp. n. resembles <italic><tp:taxon-name><tp:taxon-name-part taxon-name-part-type="genus" reg="Luzonacera">L.</tp:taxon-name-part><tp:taxon-name-part taxon-name-part-type="species" reg="lattuensis">lattuensis</tp:taxon-name-part></tp:taxon-name></italic> sp. n. in having a short embolus, and two pairs of twisted spermathecae globose at distal parts. Males can be distinguished from the latter species by the smooth dorsal surface of the bulb (Figure <xref ref-type="fig" rid="F3">3B</xref>); females can be distinguished by having longer spermathecae (Figure <xref ref-type="fig" rid="F4">4A</xref>; versus shorter in <italic><tp:taxon-name><tp:taxon-name-part taxon-name-part-type="genus" reg="Luzonacera">L.</tp:taxon-name-part><tp:taxon-name-part taxon-name-part-type="species" reg="lattuensis">lattuensis</tp:taxon-name-part></tp:taxon-name></italic> sp. n. in Figure <xref ref-type="fig" rid="F6">4A</xref>).</p><fig id="F3" position="float" orientation="portrait"><label>Figure 3.</label><caption><p><italic><tp:taxon-name><tp:taxon-name-part taxon-name-part-type="genus" reg="Luzonacera">Luzonacera</tp:taxon-name-part><tp:taxon-name-part taxon-name-part-type="species" reg="francescoballarini">francescoballarini</tp:taxon-name-part></tp:taxon-name></italic> sp. n., male holotype <bold>A</bold> palp bulb, retrolateral view <bold>B</bold> palp bulb, ventral view <bold>C</bold> palp bulb, prolateral view <bold>D</bold> palp, prolateral view <bold>E</bold> palp, retrolateral view. Abbreviations: <bold>EM</bold> = embolus; <bold>CP</bold> = cymbial protrusion.</p></caption><graphic xmlns:xlink="http://www.w3.org/1999/xlink" xlink:href="zookeys-822-017-g003.jpg" position="float" orientation="portrait" xlink:type="simple" id="oo_261356.jpg"/></fig><fig id="F4" position="float" orientation="portrait"><label>Figure 4.</label><caption><p><italic><tp:taxon-name><tp:taxon-name-part taxon-name-part-type="genus" reg="Luzonacera">Luzonacera</tp:taxon-name-part><tp:taxon-name-part taxon-name-part-type="species" reg="francescoballarini">francescoballarini</tp:taxon-name-part></tp:taxon-name></italic> sp. n., male holotype and female paratype <bold>A</bold> internal genitalia, dorsal view <bold>B</bold> female epigastric furrow, ventral view <bold>C</bold> male habitus, dorsal view <bold>D</bold> female habitus, dorsal view <bold>E</bold> female habitus, ventral view. Abbreviation: <bold>SP</bold> = spermathecae.</p></caption><graphic xmlns:xlink="http://www.w3.org/1999/xlink" xlink:href="zookeys-822-017-g004.jpg" position="float" orientation="portrait" xlink:type="simple" id="oo_261357.jpg"/></fig></tp:treatment-sec><tp:treatment-sec sec-type="description" id="SECID0EXUAE"><title>Description.</title><p><bold>Male</bold> (Holotype). Total length 4.81; carapace 1.60 long, 1.28 wide; abdomen 3.20 long, 0.96 wide. Colour faded. Carapace round, pale yellow, with ovoid brown patch medially and rounded brown patch posterior to ocular area. Fovea shallow. Anterior margin of thoracic region distinctly elevated. Chelicerae light brown with lamina, promargin with a single tooth and retromargin with two small teeth (Figure <xref ref-type="fig" rid="F9">9A</xref>). Clypeus slanting, light brown. Labium slanting, pale brown. Sternum pale brown with large patch of brown spots medially. Abdomen elongated with complex patterns dorsally and ventrally. Legs light brown; measurements: I 22.44 (6.73, 0.64, 6.41, 3.21, 5.45), II 17.63 (5.13, 0.64, 5.13, 5.45, 1.28), III 12.05 (3.53, 0.32, 3.40, 3.20, 1.60), IV 23.07 (7.05, 0.64, 7.05, 6.41, 1.92). Palp (Figure <xref ref-type="fig" rid="F3">3A–E</xref>): tibia swollen at the base, length/width = 2.40; cymbium swollen with distal protrusion and numerous long setae; length/width = 2.33; bulb light brown, pyriform; embolus forms a slender spiral extending from tip of bulb.</p><p><bold>Female</bold> (paratype). Similar to male in coloration and general features but slightly larger (Figure <xref ref-type="fig" rid="F4">4D, E</xref>). Measurements: total length 3.59; carapace 1.20 long, 1.40 wide; abdomen 2.20 long, 0.80 wide. Leg measurements: I 14.11(4.17, 0.32, 4.17, 4.17, 1.28), II 10.88 (3.50, 0.32, 3.53, 3.21, 0.32), III 9.26 (2.56, 0.50, 2.60, 2.60, 1.00), IV 14.06 (4.49, 0.40, 4.17, 4.00, 1.00). Internal genitalia: two pairs of slender spermathecae with long stalks (ca. 6 times longer than distal globular parts), spermathecae distal parts not wider than basal width of stalks, both pairs equal in width (Figure <xref ref-type="fig" rid="F4">4A</xref>).</p></tp:treatment-sec><tp:treatment-sec sec-type="distribution" id="SECID0ETVAE"><title>Distribution.</title><p>Type locality only (Figure <xref ref-type="fig" rid="F10">10</xref>).</p></tp:treatment-sec><tp:treatment-sec sec-type="natural history" id="SECID0E4VAE"><title>Natural history.</title><p>Collected in a dark and rather humid cave, close to the ground, along the wall of the cave with huge rocks.</p></tp:treatment-sec><tp:treatment-sec sec-type="comments" id="SECID0ECWAE"><title>Comments.</title><p>Based on the 651 bp aligned sequences, the COI uncorrected K2P-distance between <italic><tp:taxon-name><tp:taxon-name-part taxon-name-part-type="genus" reg="Luzonacera">L.</tp:taxon-name-part><tp:taxon-name-part taxon-name-part-type="species" reg="francescoballarini">francescoballarini</tp:taxon-name-part></tp:taxon-name></italic> sp. n. and <italic><tp:taxon-name><tp:taxon-name-part taxon-name-part-type="genus" reg="Luzonacera">L.</tp:taxon-name-part><tp:taxon-name-part taxon-name-part-type="species" reg="chang">chang</tp:taxon-name-part></tp:taxon-name></italic> is 13.5%, between <italic><tp:taxon-name><tp:taxon-name-part taxon-name-part-type="genus" reg="Luzonacera">L.</tp:taxon-name-part><tp:taxon-name-part taxon-name-part-type="species" reg="francescoballarini">francescoballarini</tp:taxon-name-part></tp:taxon-name></italic> sp. n. and <italic><tp:taxon-name><tp:taxon-name-part taxon-name-part-type="genus" reg="Luzonacera">L.</tp:taxon-name-part><tp:taxon-name-part taxon-name-part-type="species" reg="duan">duan</tp:taxon-name-part></tp:taxon-name></italic> is 15.0%, between <italic><tp:taxon-name><tp:taxon-name-part taxon-name-part-type="genus" reg="Luzonacera">L.</tp:taxon-name-part><tp:taxon-name-part taxon-name-part-type="species" reg="francescoballarini">francescoballarini</tp:taxon-name-part></tp:taxon-name></italic> sp. n. and <italic><tp:taxon-name><tp:taxon-name-part taxon-name-part-type="genus" reg="Luzonacera">L.</tp:taxon-name-part><tp:taxon-name-part taxon-name-part-type="species" reg="lattuensis">lattuensis</tp:taxon-name-part></tp:taxon-name></italic> sp. n. is 14.9%, and between <italic><tp:taxon-name><tp:taxon-name-part taxon-name-part-type="genus" reg="Luzonacera">L.</tp:taxon-name-part><tp:taxon-name-part taxon-name-part-type="species" reg="francescoballarini">francescoballarini</tp:taxon-name-part></tp:taxon-name></italic> sp. n. and <italic><tp:taxon-name><tp:taxon-name-part taxon-name-part-type="genus" reg="Luzonacera">L.</tp:taxon-name-part><tp:taxon-name-part taxon-name-part-type="species" reg="peterjaegeri">peterjaegeri</tp:taxon-name-part></tp:taxon-name></italic> sp. n. is 13.9%.</p><!--PageBreak --></tp:treatment-sec><tp:treatment-sec><!--Section generated to contain objects referenced in tp:taxon-treatment.--><fig id="F9" position="float" orientation="portrait"><label>Figure 9.</label><caption><p>Cheliceral retromargin <bold>A</bold><italic><tp:taxon-name><tp:taxon-name-part taxon-name-part-type="genus" reg="Luzonacera">L.</tp:taxon-name-part><tp:taxon-name-part taxon-name-part-type="species" reg="francescoballarini">francescoballarini</tp:taxon-name-part></tp:taxon-name></italic> sp. n. <bold>B</bold><italic><tp:taxon-name><tp:taxon-name-part taxon-name-part-type="genus" reg="Luzonacera">L.</tp:taxon-name-part><tp:taxon-name-part taxon-name-part-type="species" reg="lattuensis">lattuensis</tp:taxon-name-part></tp:taxon-name></italic> sp. n. <bold>C</bold><italic><tp:taxon-name><tp:taxon-name-part taxon-name-part-type="genus" reg="Luzonacera">L.</tp:taxon-name-part><tp:taxon-name-part taxon-name-part-type="species" reg="peterjaegeri">peterjaegeri</tp:taxon-name-part></tp:taxon-name></italic> sp. n. Abbreviations: <bold>PT</bold> = promargin teeth; <bold>RT</bold> = retromargin teeth; <bold>CL</bold> = cheliceral lamina.</p></caption><graphic xmlns:xlink="http://www.w3.org/1999/xlink" xlink:href="zookeys-822-017-g009.jpg" position="float" orientation="portrait" xlink:type="simple" id="oo_261362.jpg"/></fig><fig id="F10" position="float" orientation="portrait"><label>Figure 10.</label><caption><p>Distribution of five <italic><tp:taxon-name><tp:taxon-name-part taxon-name-part-type="genus" reg="Luzonacera">Luzonacera</tp:taxon-name-part></tp:taxon-name></italic> in Philippines <bold>1</bold><italic><tp:taxon-name><tp:taxon-name-part taxon-name-part-type="genus" reg="Luzonacera">Luzonacera</tp:taxon-name-part><tp:taxon-name-part taxon-name-part-type="species" reg="francescoballarini">francescoballarini</tp:taxon-name-part></tp:taxon-name></italic> sp. n. <bold>2</bold><italic><tp:taxon-name><tp:taxon-name-part taxon-name-part-type="genus" reg="Luzonacera">L.</tp:taxon-name-part><tp:taxon-name-part taxon-name-part-type="species" reg="lattuensis">lattuensis</tp:taxon-name-part></tp:taxon-name></italic> sp. n. <bold>3</bold><italic><tp:taxon-name><tp:taxon-name-part taxon-name-part-type="genus" reg="Luzonacera">L.</tp:taxon-name-part><tp:taxon-name-part taxon-name-part-type="species" reg="peterjaegeri">peterjaegeri</tp:taxon-name-part></tp:taxon-name></italic> sp. n. <bold>4</bold><italic><tp:taxon-name><tp:taxon-name-part taxon-name-part-type="genus" reg="Luzonacera">L.</tp:taxon-name-part><tp:taxon-name-part taxon-name-part-type="species" reg="duan">duan</tp:taxon-name-part></tp:taxon-name></italic><bold>5</bold><italic><tp:taxon-name><tp:taxon-name-part taxon-name-part-type="genus" reg="Luzonacera">L.</tp:taxon-name-part><tp:taxon-name-part taxon-name-part-type="species" reg="chang">chang</tp:taxon-name-part></tp:taxon-name></italic>.</p></caption><graphic xmlns:xlink="http://www.w3.org/1999/xlink" xlink:href="zookeys-822-017-g010.jpg" position="float" orientation="portrait" xlink:type="simple" id="oo_261363.jpg"/></fig><fig id="F6" position="float" orientation="portrait"><label>Figure 6.</label><caption><p><italic><tp:taxon-name><tp:taxon-name-part taxon-name-part-type="genus" reg="Luzonacera">Luzonacera</tp:taxon-name-part><tp:taxon-name-part taxon-name-part-type="species" reg="lattuensis">lattuensis</tp:taxon-name-part></tp:taxon-name></italic> sp. n., male holotype and female paratype <bold>A</bold> internal genitalia, dorsal view <bold>B</bold> female epigastric furrow, ventral view <bold>C</bold> male habitus, dorsal view <bold>D</bold> female habitus, dorsal view <bold>E</bold> female habitus, ventral view. Abbreviation: <bold>SP</bold> = spermathecae.</p></caption><graphic xmlns:xlink="http://www.w3.org/1999/xlink" xlink:href="zookeys-822-017-g006.jpg" position="float" orientation="portrait" xlink:type="simple" id="oo_261359.jpg"/></fig></tp:treatment-sec></tp:taxon-treatment>
