# Supplementary material for: Three new species of the spider genus Luzonacera Li & Li, 2017 from Philippines (Araneae, Psilodercidae)
Source: Zookeys. 2019 Feb 4;(822):17–31. doi: 10.3897/zookeys.822.30927 (PMC6370752; doi:10.3897/zookeys.822.30927)
Supplement: XML Treatment for Luzonacera lattuensis [file zookeys.822.30927-treatment3.xml]

<!DOCTYPE tp:taxon-treatment
  PUBLIC "-//TaxonX//DTD Taxonomic Treatment Publishing DTD v0 20100105//EN" "tax-treatment-NSO.dtd">
<tp:taxon-treatment xmlns:tp="http://www.plazi.org/taxpub"><tp:treatment-meta><kwd-group><label>Taxon classification</label><kwd><named-content xmlns:xlink="http://www.w3.org/1999/xlink" content-type="kingdom">Animalia</named-content></kwd><kwd><named-content xmlns:xlink="http://www.w3.org/1999/xlink" content-type="order">Araneae</named-content></kwd><kwd><named-content xmlns:xlink="http://www.w3.org/1999/xlink" content-type="family">Ochyroceratidae</named-content></kwd></kwd-group><mixed-citation publication-type="journal"><person-group><name><surname>Chang</surname><given-names>Wan-Jin</given-names></name><name><surname>Li</surname><given-names>Fengyuan</given-names></name><name><surname>Li</surname><given-names>Shuqiang</given-names></name></person-group><article-title>Three new species of the spider genus <italic><tp:taxon-name><tp:taxon-name-part taxon-name-part-type="genus" reg="Luzonacera">Luzonacera</tp:taxon-name-part></tp:taxon-name></italic> Li &amp; Li, 2017 from Philippines (<tp:taxon-name><tp:taxon-name-part taxon-name-part-type="order">Araneae</tp:taxon-name-part></tp:taxon-name>, <tp:taxon-name><tp:taxon-name-part taxon-name-part-type="order">Psilodercidae</tp:taxon-name-part></tp:taxon-name>)</article-title><source>Zookeys</source><day>4</day><month>2</month><year>2019</year><volume>2019</volume><issue>822</issue><fpage>17</fpage><lpage>31</lpage><pub-id pub-id-type="doi">10.3897/zookeys.822.30927</pub-id></mixed-citation></tp:treatment-meta><tp:nomenclature><tp:taxon-name>
                <tp:taxon-name-part taxon-name-part-type="genus" reg="Luzonacera">Luzonacera</tp:taxon-name-part>
                <tp:taxon-name-part taxon-name-part-type="species" reg="lattuensis">lattuensis</tp:taxon-name-part>
                <object-id xmlns:xlink="http://www.w3.org/1999/xlink" content-type="zoobank" xlink:type="simple">http://zoobank.org/0D355C5B-450C-4F82-805E-0062E14381F0</object-id>
              </tp:taxon-name><tp:taxon-authority>Li &amp; Li</tp:taxon-authority><tp:taxon-status xmlns:xlink="http://www.w3.org/1999/xlink" xlink:type="simple">sp. n.</tp:taxon-status><xref ref-type="fig" rid="F5">Figs 5</xref><xref ref-type="fig" rid="F6">, 6</xref><xref ref-type="fig" rid="F9">, 9</xref><xref ref-type="fig" rid="F10">, 10</xref><!--PageBreak --><!--PageBreak --></tp:nomenclature><tp:treatment-sec sec-type="Types" id="SECID0E31AE"><title>Types.</title><p><bold>Holotype</bold>: ♂ (IZCAS), Philippines, Luzon Island, Cagayon Province, Tuguegarao City, Penablanca Village, Lattu-Lattuc Cave, <named-content xmlns:xlink="http://www.w3.org/1999/xlink" content-type="dwc:verbatimCoordinates" xlink:type="simple"><named-content content-type="geo-json" specific-use="{&#34;type&#34;:&#34;Point&#34;,&#34;coordinates&#34;:[121.817222,17.706389]}" id="NCID0EH2AE" xlink:type="simple">17°42'23"N, 121°49'2"E</named-content></named-content>, 111 m, 31.V.2015, F. Ballarin and Y. Li. <bold>Paratypes</bold>: 1♂, 1♀ (IZCAS), same data as holotype.</p></tp:treatment-sec><tp:treatment-sec sec-type="etymology" id="SECID0EO2AE"><title>Etymology.</title><p>The species name is an adjective referring to the type locality.</p></tp:treatment-sec><tp:treatment-sec sec-type="diagnosis" id="SECID0ET2AE"><title>Diagnosis.</title><p>Both sexes of <italic><tp:taxon-name><tp:taxon-name-part taxon-name-part-type="genus" reg="Luzonacera">L.</tp:taxon-name-part><tp:taxon-name-part taxon-name-part-type="species" reg="lattuensis">lattuensis</tp:taxon-name-part></tp:taxon-name></italic> sp. n. and <italic><tp:taxon-name><tp:taxon-name-part taxon-name-part-type="genus" reg="Luzonacera">L.</tp:taxon-name-part><tp:taxon-name-part taxon-name-part-type="species" reg="francescoballarini">francescoballarini</tp:taxon-name-part></tp:taxon-name></italic> sp. n. are very similar. Males of <italic><tp:taxon-name><tp:taxon-name-part taxon-name-part-type="genus" reg="Luzonacera">L.</tp:taxon-name-part><tp:taxon-name-part taxon-name-part-type="species" reg="lattuensis">lattuensis</tp:taxon-name-part></tp:taxon-name></italic> sp. n. can be distinguished from <italic><tp:taxon-name><tp:taxon-name-part taxon-name-part-type="genus" reg="Luzonacera">L.</tp:taxon-name-part><tp:taxon-name-part taxon-name-part-type="species" reg="francescoballarini">francescoballarini</tp:taxon-name-part></tp:taxon-name></italic> sp. n. by the bulb with a dorsal notch (Figure <xref ref-type="fig" rid="F5">5A</xref>) and a relatively longer cymbium tip (Figure <xref ref-type="fig" rid="F5">5E</xref>); females can be distinguished by having shorter spermathecae with more widely spaced bases (Figure <xref ref-type="fig" rid="F6">6A</xref>; versus longer spermathecae with more narrowly spaced bases in <italic><tp:taxon-name><tp:taxon-name-part taxon-name-part-type="genus" reg="Luzonacera">L.</tp:taxon-name-part><tp:taxon-name-part taxon-name-part-type="species" reg="francescoballarini">francescoballarini</tp:taxon-name-part></tp:taxon-name></italic> sp. n. in Figure <xref ref-type="fig" rid="F8">8A</xref>).</p><fig id="F5" position="float" orientation="portrait"><label>Figure 5.</label><caption><p><italic><tp:taxon-name><tp:taxon-name-part taxon-name-part-type="genus" reg="Luzonacera">Luzonacera</tp:taxon-name-part><tp:taxon-name-part taxon-name-part-type="species" reg="lattuensis">lattuensis</tp:taxon-name-part></tp:taxon-name></italic> sp. n., male holotype <bold>A</bold> palp bulb, retrolateral view <bold>B</bold> palp bulb, ventral view <bold>C</bold> palp bulb, prolateral view <bold>D</bold> palp, prolateral view <bold>E</bold> palp, retrolateral view. Abbreviations: <bold>EM</bold> = embolus; <bold>CP</bold> = cymbial protrusion; <bold>NO</bold> = notch.</p></caption><graphic xmlns:xlink="http://www.w3.org/1999/xlink" xlink:href="zookeys-822-017-g005.jpg" position="float" orientation="portrait" xlink:type="simple" id="oo_261358.jpg"/></fig><fig id="F6" position="float" orientation="portrait"><label>Figure 6.</label><caption><p><italic><tp:taxon-name><tp:taxon-name-part taxon-name-part-type="genus" reg="Luzonacera">Luzonacera</tp:taxon-name-part><tp:taxon-name-part taxon-name-part-type="species" reg="lattuensis">lattuensis</tp:taxon-name-part></tp:taxon-name></italic> sp. n., male holotype and female paratype <bold>A</bold> internal genitalia, dorsal view <bold>B</bold> female epigastric furrow, ventral view <bold>C</bold> male habitus, dorsal view <bold>D</bold> female habitus, dorsal view <bold>E</bold> female habitus, ventral view. Abbreviation: <bold>SP</bold> = spermathecae.</p></caption><graphic xmlns:xlink="http://www.w3.org/1999/xlink" xlink:href="zookeys-822-017-g006.jpg" position="float" orientation="portrait" xlink:type="simple" id="oo_261359.jpg"/></fig></tp:treatment-sec><tp:treatment-sec sec-type="description" id="SECID0ENAAG"><title>Description.</title><p><bold>Male</bold> (Holotype). Total length 3.85; carapace 1.28 long, 0.96 wide; abdomen 2.56 long, 0.75 wide. Carapace round and brown, with three longitudinal brown bands; the central band is 3 times wider than the lateral bands (Figure <xref ref-type="fig" rid="F6">6C</xref>). Fovea shallow, brown. Anterior margin of thoracic region distinctly elevated. Chelicerae brown with lamina, promargin with one tooth and retromargin with two small teeth (Figure <xref ref-type="fig" rid="F9">9B</xref>). Clypeus slanting, brown with two pale rounded areas laterally and two triangular projections basally. Labium slanting, dark brown. Sternum pale brown with three dark brown patches laterally. Abdomen elongated, with complex patterns dorsally and ventrally. Legs brown with white annulations; measurements: I &amp; II missing, III 7.80 (2.24, 0.32, 2.24, 2.00, 1.00), IV missing. Palp (Figure <xref ref-type="fig" rid="F5">5A–E</xref>): tibia swollen at the base, length/width = 2.50; cymbium with distal protrusion, length/width = 2.0; bulb light brown, pyriform; embolus forms a slender spiral extending subapically from bulb.</p><p><bold>Female</bold> (paratype). General features and coloration are similar to the male, but the female is slightly larger (Figure <xref ref-type="fig" rid="F6">6D, E</xref>). Measurements: total length 3.81; carapace 1.25 long, 1.00 wide; abdomen 2.56 long, 1.40 wide. Leg measurements: I 11.05 (3.25, 0.40, 3.20, 3.20, 1.00), II 10.57 (3.20, 0.32, 2.88, 3.21, 0.96), III 6.74 (2.00, 0.32, 1.92, 1.75, 0.75), IV 13.35 (3.75, 0.31, 3.80, 4.49, 1.00). Internal genitalia: two pairs of twisted spermathecae, medial spermathecae with globose distal parts and short stalks, and lateral spermathecae with globose distal parts and long stalks (stalks ca. 3 times longer than distal parts) (Figure <xref ref-type="fig" rid="F6">6A</xref>).</p></tp:treatment-sec><tp:treatment-sec sec-type="distribution" id="SECID0ENBAG"><title>Distribution.</title><p>Type locality only (Figure <xref ref-type="fig" rid="F10">10</xref>).</p></tp:treatment-sec><tp:treatment-sec sec-type="natural history" id="SECID0EXBAG"><title>Natural history.</title><p>Collected close to the ground along the wall of a dark, rather dry and dusty secondary cave with huge rocks.</p></tp:treatment-sec><tp:treatment-sec sec-type="comments" id="SECID0E3BAG"><title>Comments.</title><p>Based on the 651 bp- aligned sequences, the COI uncorrected K2P-distance between <italic><tp:taxon-name><tp:taxon-name-part taxon-name-part-type="genus" reg="Luzonacera">L.</tp:taxon-name-part><tp:taxon-name-part taxon-name-part-type="species" reg="lattuensis">lattuensis</tp:taxon-name-part></tp:taxon-name></italic> sp. n. and <italic><tp:taxon-name><tp:taxon-name-part taxon-name-part-type="genus" reg="Luzonacera">L.</tp:taxon-name-part><tp:taxon-name-part taxon-name-part-type="species" reg="chang">chang</tp:taxon-name-part></tp:taxon-name></italic> is 12.4%, between <italic><tp:taxon-name><tp:taxon-name-part taxon-name-part-type="genus" reg="Luzonacera">L.</tp:taxon-name-part><tp:taxon-name-part taxon-name-part-type="species" reg="lattuensis">lattuensis</tp:taxon-name-part></tp:taxon-name></italic> sp. n. and <italic><tp:taxon-name><tp:taxon-name-part taxon-name-part-type="genus" reg="Luzonacera">L.</tp:taxon-name-part><tp:taxon-name-part taxon-name-part-type="species" reg="duan">duan</tp:taxon-name-part></tp:taxon-name></italic> is 11.5%, and between <italic><tp:taxon-name><tp:taxon-name-part taxon-name-part-type="genus" reg="Luzonacera">L.</tp:taxon-name-part><tp:taxon-name-part taxon-name-part-type="species" reg="lattuensis">lattuensis</tp:taxon-name-part></tp:taxon-name></italic> sp. n. and <italic><tp:taxon-name><tp:taxon-name-part taxon-name-part-type="genus" reg="Luzonacera">L.</tp:taxon-name-part><tp:taxon-name-part taxon-name-part-type="species" reg="peterjaegeri">peterjaegeri</tp:taxon-name-part></tp:taxon-name></italic> sp. n. is 13.6%.</p><!--PageBreak --><!--PageBreak --><!--PageBreak --><!--PageBreak --><!--PageBreak --></tp:treatment-sec><tp:treatment-sec><!--Section generated to contain objects referenced in tp:taxon-treatment.--><fig id="F9" position="float" orientation="portrait"><label>Figure 9.</label><caption><p>Cheliceral retromargin <bold>A</bold><italic><tp:taxon-name><tp:taxon-name-part taxon-name-part-type="genus" reg="Luzonacera">L.</tp:taxon-name-part><tp:taxon-name-part taxon-name-part-type="species" reg="francescoballarini">francescoballarini</tp:taxon-name-part></tp:taxon-name></italic> sp. n. <bold>B</bold><italic><tp:taxon-name><tp:taxon-name-part taxon-name-part-type="genus" reg="Luzonacera">L.</tp:taxon-name-part><tp:taxon-name-part taxon-name-part-type="species" reg="lattuensis">lattuensis</tp:taxon-name-part></tp:taxon-name></italic> sp. n. <bold>C</bold><italic><tp:taxon-name><tp:taxon-name-part taxon-name-part-type="genus" reg="Luzonacera">L.</tp:taxon-name-part><tp:taxon-name-part taxon-name-part-type="species" reg="peterjaegeri">peterjaegeri</tp:taxon-name-part></tp:taxon-name></italic> sp. n. Abbreviations: <bold>PT</bold> = promargin teeth; <bold>RT</bold> = retromargin teeth; <bold>CL</bold> = cheliceral lamina.</p></caption><graphic xmlns:xlink="http://www.w3.org/1999/xlink" xlink:href="zookeys-822-017-g009.jpg" position="float" orientation="portrait" xlink:type="simple" id="oo_261362.jpg"/></fig><fig id="F10" position="float" orientation="portrait"><label>Figure 10.</label><caption><p>Distribution of five <italic><tp:taxon-name><tp:taxon-name-part taxon-name-part-type="genus" reg="Luzonacera">Luzonacera</tp:taxon-name-part></tp:taxon-name></italic> in Philippines <bold>1</bold><italic><tp:taxon-name><tp:taxon-name-part taxon-name-part-type="genus" reg="Luzonacera">Luzonacera</tp:taxon-name-part><tp:taxon-name-part taxon-name-part-type="species" reg="francescoballarini">francescoballarini</tp:taxon-name-part></tp:taxon-name></italic> sp. n. <bold>2</bold><italic><tp:taxon-name><tp:taxon-name-part taxon-name-part-type="genus" reg="Luzonacera">L.</tp:taxon-name-part><tp:taxon-name-part taxon-name-part-type="species" reg="lattuensis">lattuensis</tp:taxon-name-part></tp:taxon-name></italic> sp. n. <bold>3</bold><italic><tp:taxon-name><tp:taxon-name-part taxon-name-part-type="genus" reg="Luzonacera">L.</tp:taxon-name-part><tp:taxon-name-part taxon-name-part-type="species" reg="peterjaegeri">peterjaegeri</tp:taxon-name-part></tp:taxon-name></italic> sp. n. <bold>4</bold><italic><tp:taxon-name><tp:taxon-name-part taxon-name-part-type="genus" reg="Luzonacera">L.</tp:taxon-name-part><tp:taxon-name-part taxon-name-part-type="species" reg="duan">duan</tp:taxon-name-part></tp:taxon-name></italic><bold>5</bold><italic><tp:taxon-name><tp:taxon-name-part taxon-name-part-type="genus" reg="Luzonacera">L.</tp:taxon-name-part><tp:taxon-name-part taxon-name-part-type="species" reg="chang">chang</tp:taxon-name-part></tp:taxon-name></italic>.</p></caption><graphic xmlns:xlink="http://www.w3.org/1999/xlink" xlink:href="zookeys-822-017-g010.jpg" position="float" orientation="portrait" xlink:type="simple" id="oo_261363.jpg"/></fig><fig id="F8" position="float" orientation="portrait"><label>Figure 8.</label><caption><p><italic><tp:taxon-name><tp:taxon-name-part taxon-name-part-type="genus" reg="Luzonacera">Luzonacera</tp:taxon-name-part><tp:taxon-name-part taxon-name-part-type="species" reg="peterjaegeri">peterjaegeri</tp:taxon-name-part></tp:taxon-name></italic> sp. n., male holotype and female paratype <bold>A</bold> internal genitalia, dorsal view <bold>f</bold> female epigastric furrow, ventral view <bold>C</bold> male habitus, dorsal view <bold>D</bold> female habitus, dorsal view <bold>E</bold> female habitus, ventral view. Abbreviation: <bold>SP</bold> = spermathecae.</p></caption><graphic xmlns:xlink="http://www.w3.org/1999/xlink" xlink:href="zookeys-822-017-g008.jpg" position="float" orientation="portrait" xlink:type="simple" id="oo_261361.jpg"/></fig></tp:treatment-sec></tp:taxon-treatment>
