# Supplementary material for: Three new species of the spider genus Luzonacera Li & Li, 2017 from Philippines (Araneae, Psilodercidae)
Source: Zookeys. 2019 Feb 4;(822):17–31. doi: 10.3897/zookeys.822.30927 (PMC6370752; doi:10.3897/zookeys.822.30927)
Supplement: XML Treatment for Luzonacera peterjaegeri [file zookeys.822.30927-treatment4.xml]

<!DOCTYPE tp:taxon-treatment
  PUBLIC "-//TaxonX//DTD Taxonomic Treatment Publishing DTD v0 20100105//EN" "tax-treatment-NSO.dtd">
<tp:taxon-treatment xmlns:tp="http://www.plazi.org/taxpub"><tp:treatment-meta><kwd-group><label>Taxon classification</label><kwd><named-content xmlns:xlink="http://www.w3.org/1999/xlink" content-type="kingdom">Animalia</named-content></kwd><kwd><named-content xmlns:xlink="http://www.w3.org/1999/xlink" content-type="order">Araneae</named-content></kwd><kwd><named-content xmlns:xlink="http://www.w3.org/1999/xlink" content-type="family">Ochyroceratidae</named-content></kwd></kwd-group><mixed-citation publication-type="journal"><person-group><name><surname>Chang</surname><given-names>Wan-Jin</given-names></name><name><surname>Li</surname><given-names>Fengyuan</given-names></name><name><surname>Li</surname><given-names>Shuqiang</given-names></name></person-group><article-title>Three new species of the spider genus <italic><tp:taxon-name><tp:taxon-name-part taxon-name-part-type="genus" reg="Luzonacera">Luzonacera</tp:taxon-name-part></tp:taxon-name></italic> Li &amp; Li, 2017 from Philippines (<tp:taxon-name><tp:taxon-name-part taxon-name-part-type="order">Araneae</tp:taxon-name-part></tp:taxon-name>, <tp:taxon-name><tp:taxon-name-part taxon-name-part-type="order">Psilodercidae</tp:taxon-name-part></tp:taxon-name>)</article-title><source>Zookeys</source><day>4</day><month>2</month><year>2019</year><volume>2019</volume><issue>822</issue><fpage>17</fpage><lpage>31</lpage><pub-id pub-id-type="doi">10.3897/zookeys.822.30927</pub-id></mixed-citation></tp:treatment-meta><tp:nomenclature><tp:taxon-name>
                <tp:taxon-name-part taxon-name-part-type="genus" reg="Luzonacera">Luzonacera</tp:taxon-name-part>
                <tp:taxon-name-part taxon-name-part-type="species" reg="peterjaegeri">peterjaegeri</tp:taxon-name-part>
                <object-id xmlns:xlink="http://www.w3.org/1999/xlink" content-type="zoobank" xlink:type="simple">http://zoobank.org/ B57BC1C9-4645-4662-90C1-CE3FFC211E96</object-id>
              </tp:taxon-name><tp:taxon-authority>Li &amp; Li</tp:taxon-authority><tp:taxon-status xmlns:xlink="http://www.w3.org/1999/xlink" xlink:type="simple">sp. n.</tp:taxon-status><xref ref-type="fig" rid="F7">Figs 7</xref><xref ref-type="fig" rid="F8">, 8</xref><xref ref-type="fig" rid="F9">, 9</xref><xref ref-type="fig" rid="F10">, 10</xref></tp:nomenclature><tp:treatment-sec sec-type="Types" id="SECID0ECGAG"><title>Types.</title><p><bold>Holotype</bold>: ♂ (SMF), Philippines, Northern Luzon Island, Teresita State, Cagayan Province, Lower Kimmabalyu Cave, <named-content xmlns:xlink="http://www.w3.org/1999/xlink" content-type="dwc:verbatimCoordinates" xlink:type="simple"><named-content content-type="geo-json" specific-use="{&#34;type&#34;:&#34;Point&#34;,&#34;coordinates&#34;:[121.869528,18.193167]}" id="NCID0ENGAG" xlink:type="simple">18°11'35.4"N, 121°52'10.3"E</named-content></named-content>, 22.I.2015, H. Steiner. <bold>Paratypes</bold>: 1♂, 2♀ (SMF), same data as holotype.</p></tp:treatment-sec><tp:treatment-sec sec-type="etymology" id="SECID0EUGAG"><title>Etymology.</title><p>The species is named after Peter Jäger in honour of his contribution to the study of spiders from Asia; name in genitive case.</p></tp:treatment-sec><tp:treatment-sec sec-type="diagnosis" id="SECID0EZGAG"><title>Diagnosis.</title><p><italic><tp:taxon-name><tp:taxon-name-part taxon-name-part-type="genus" reg="Luzonacera">Luzonacera</tp:taxon-name-part><tp:taxon-name-part taxon-name-part-type="species" reg="peterjaegeri">peterjaegeri</tp:taxon-name-part></tp:taxon-name></italic> sp. n. can be distinguished from all other known species of the genus by a distinct constriction on the central part of the bulb (Figure <xref ref-type="fig" rid="F7">7A</xref>); females can be distinguished by two types of spermathecae: one pair of slender spermathecae bearing a globose distal part, and one pair of oblique, tube-shaped spermathecae (Figure <xref ref-type="fig" rid="F8">8A</xref>; versus both pairs of spermathecae bearing a globose distal part in other species). Moreover, both sexes of <italic><tp:taxon-name><tp:taxon-name-part taxon-name-part-type="genus" reg="Luzonacera">L.</tp:taxon-name-part><tp:taxon-name-part taxon-name-part-type="species" reg="peterjaegeri">peterjaegeri</tp:taxon-name-part></tp:taxon-name></italic> sp. n. have longer chelicerae (Figure <xref ref-type="fig" rid="F8">8</xref>; versus shorter chelicerae in other species).</p><fig id="F7" position="float" orientation="portrait"><label>Figure 7.</label><caption><p><italic><tp:taxon-name><tp:taxon-name-part taxon-name-part-type="genus" reg="Luzonacera">Luzonacera</tp:taxon-name-part><tp:taxon-name-part taxon-name-part-type="species" reg="peterjaegeri">peterjaegeri</tp:taxon-name-part></tp:taxon-name></italic> sp. n., male holotype <bold>A</bold> right palp bulb, retrolateral view <bold>B</bold> right palp bulb, ventral view <bold>C</bold> right palp bulb, prolateral view <bold>D</bold> right palp, prolateral view <bold>E</bold> right palp, retrolateral view. Abbreviations: <bold>EM</bold> = embolus; <bold>CP</bold> = cymbial protrusion.</p></caption><graphic xmlns:xlink="http://www.w3.org/1999/xlink" xlink:href="zookeys-822-017-g007.jpg" position="float" orientation="portrait" xlink:type="simple" id="oo_261360.jpg"/></fig><fig id="F8" position="float" orientation="portrait"><label>Figure 8.</label><caption><p><italic><tp:taxon-name><tp:taxon-name-part taxon-name-part-type="genus" reg="Luzonacera">Luzonacera</tp:taxon-name-part><tp:taxon-name-part taxon-name-part-type="species" reg="peterjaegeri">peterjaegeri</tp:taxon-name-part></tp:taxon-name></italic> sp. n., male holotype and female paratype <bold>A</bold> internal genitalia, dorsal view <bold>f</bold> female epigastric furrow, ventral view <bold>C</bold> male habitus, dorsal view <bold>D</bold> female habitus, dorsal view <bold>E</bold> female habitus, ventral view. Abbreviation: <bold>SP</bold> = spermathecae.</p></caption><graphic xmlns:xlink="http://www.w3.org/1999/xlink" xlink:href="zookeys-822-017-g008.jpg" position="float" orientation="portrait" xlink:type="simple" id="oo_261361.jpg"/></fig></tp:treatment-sec><tp:treatment-sec sec-type="description" id="SECID0ELKAG"><title>Description.</title><p><bold>Male</bold> (Holotype). Total length 4.00; carapace 1.50 long, 1.40 wide; abdomen 2.50 long, 1.00 wide. Carapace round, pale brown, with three longitudinal brown bands, with the middle band 3 times wider than the lateral bands (Figure <xref ref-type="fig" rid="F8">8C</xref>). Fovea shallow and brown. Anterior margin of thoracic region distinctly elevated. Chelicerae long, brown with lamina, promargin with one tooth, and retromargin with two small teeth (Figure <xref ref-type="fig" rid="F9">9C</xref>). Clypeus brown with two pale rounded areas laterally and two relatively longer protrusions basally. Labium brown. Sternum brown with three dark brown patches laterally. Abdomen elongated, with complex patterns <!--PageBreak -->dorsally and ventrally. Leg measurements: all legs missing. Right palp (Figure <xref ref-type="fig" rid="F7">7A–E</xref>): tibia swollen at the base, length/width = 2.25; cymbium with distal protrusion, length/width = 3.4; bulb light brown, pyriform; embolus forms a slender spiral elongating terminally from bulb.</p><fig id="F9" position="float" orientation="portrait"><label>Figure 9.</label><caption><p>Cheliceral retromargin <bold>A</bold><italic><tp:taxon-name><tp:taxon-name-part taxon-name-part-type="genus" reg="Luzonacera">L.</tp:taxon-name-part><tp:taxon-name-part taxon-name-part-type="species" reg="francescoballarini">francescoballarini</tp:taxon-name-part></tp:taxon-name></italic> sp. n. <bold>B</bold><italic><tp:taxon-name><tp:taxon-name-part taxon-name-part-type="genus" reg="Luzonacera">L.</tp:taxon-name-part><tp:taxon-name-part taxon-name-part-type="species" reg="lattuensis">lattuensis</tp:taxon-name-part></tp:taxon-name></italic> sp. n. <bold>C</bold><italic><tp:taxon-name><tp:taxon-name-part taxon-name-part-type="genus" reg="Luzonacera">L.</tp:taxon-name-part><tp:taxon-name-part taxon-name-part-type="species" reg="peterjaegeri">peterjaegeri</tp:taxon-name-part></tp:taxon-name></italic> sp. n. Abbreviations: <bold>PT</bold> = promargin teeth; <bold>RT</bold> = retromargin teeth; <bold>CL</bold> = cheliceral lamina.</p></caption><graphic xmlns:xlink="http://www.w3.org/1999/xlink" xlink:href="zookeys-822-017-g009.jpg" position="float" orientation="portrait" xlink:type="simple" id="oo_261362.jpg"/></fig><p><bold>Female</bold> (paratype). General features and coloration are similar to male, but the female is slightly larger (Figure <xref ref-type="fig" rid="F8">8D, E</xref>). Measurements: total length 4.17; carapace 1.60 long, 1.28 wide; abdomen 2.56 long, 1.5 wide. Legs missing. Internal genitalia: two pairs of spermathecae, one pair of spermathecae globose distally with long stalks (ca. 6 times longer than distal parts), the other pair are oblique, tube-shaped spermathecae (Figure <xref ref-type="fig" rid="F8">8A</xref>).</p></tp:treatment-sec><tp:treatment-sec sec-type="distribution" id="SECID0EHNAG"><title>Distribution.</title><p>Type locality only (Figure <xref ref-type="fig" rid="F10">10</xref>).</p><fig id="F10" position="float" orientation="portrait"><label>Figure 10.</label><caption><p>Distribution of five <italic><tp:taxon-name><tp:taxon-name-part taxon-name-part-type="genus" reg="Luzonacera">Luzonacera</tp:taxon-name-part></tp:taxon-name></italic> in Philippines <bold>1</bold><italic><tp:taxon-name><tp:taxon-name-part taxon-name-part-type="genus" reg="Luzonacera">Luzonacera</tp:taxon-name-part><tp:taxon-name-part taxon-name-part-type="species" reg="francescoballarini">francescoballarini</tp:taxon-name-part></tp:taxon-name></italic> sp. n. <bold>2</bold><italic><tp:taxon-name><tp:taxon-name-part taxon-name-part-type="genus" reg="Luzonacera">L.</tp:taxon-name-part><tp:taxon-name-part taxon-name-part-type="species" reg="lattuensis">lattuensis</tp:taxon-name-part></tp:taxon-name></italic> sp. n. <bold>3</bold><italic><tp:taxon-name><tp:taxon-name-part taxon-name-part-type="genus" reg="Luzonacera">L.</tp:taxon-name-part><tp:taxon-name-part taxon-name-part-type="species" reg="peterjaegeri">peterjaegeri</tp:taxon-name-part></tp:taxon-name></italic> sp. n. <bold>4</bold><italic><tp:taxon-name><tp:taxon-name-part taxon-name-part-type="genus" reg="Luzonacera">L.</tp:taxon-name-part><tp:taxon-name-part taxon-name-part-type="species" reg="duan">duan</tp:taxon-name-part></tp:taxon-name></italic><bold>5</bold><italic><tp:taxon-name><tp:taxon-name-part taxon-name-part-type="genus" reg="Luzonacera">L.</tp:taxon-name-part><tp:taxon-name-part taxon-name-part-type="species" reg="chang">chang</tp:taxon-name-part></tp:taxon-name></italic>.</p></caption><graphic xmlns:xlink="http://www.w3.org/1999/xlink" xlink:href="zookeys-822-017-g010.jpg" position="float" orientation="portrait" xlink:type="simple" id="oo_261363.jpg"/></fig></tp:treatment-sec><tp:treatment-sec sec-type="comments" id="SECID0EGQAG"><title>Comments.</title><p>Based on the 651 bp aligned sequences, the COI uncorrected K2P-distance between <italic><tp:taxon-name><tp:taxon-name-part taxon-name-part-type="genus" reg="Luzonacera">L.</tp:taxon-name-part><tp:taxon-name-part taxon-name-part-type="species" reg="peterjaegeri">peterjaegeri</tp:taxon-name-part></tp:taxon-name></italic> sp. n. and <italic><tp:taxon-name><tp:taxon-name-part taxon-name-part-type="genus" reg="Luzonacera">L.</tp:taxon-name-part><tp:taxon-name-part taxon-name-part-type="species" reg="chang">chang</tp:taxon-name-part></tp:taxon-name></italic> is 15.9%, and between <italic><tp:taxon-name><tp:taxon-name-part taxon-name-part-type="genus" reg="Luzonacera">L.</tp:taxon-name-part><tp:taxon-name-part taxon-name-part-type="species" reg="peterjaegeri">peterjaegeri</tp:taxon-name-part></tp:taxon-name></italic> sp. n. and <italic><tp:taxon-name><tp:taxon-name-part taxon-name-part-type="genus" reg="Luzonacera">L.</tp:taxon-name-part><tp:taxon-name-part taxon-name-part-type="species" reg="duan">duan</tp:taxon-name-part></tp:taxon-name></italic> is 13.9%.</p><!--PageBreak --></tp:treatment-sec></tp:taxon-treatment>
